# Supplementary material for: Prolonged nightly fasting and lower-extremity functioning in community-dwelling older adults
Source: Br J Nutr. 2020 Dec 29;126(9):1347–54. doi: 10.1017/S0007114520005218 (PMC8505711; doi:10.1017/S0007114520005218)
Supplement: Supplementary file 1 [file S0007114520005218sup.zip]

Archive with 2 entries (2 files):
- S0007114520005218sup001.docx
- S0007114520005218sup002.docx
